# Supplementary material for: Effects of Soil Quality on the Microbial Community Structure of Poorly Evolved Mediterranean Soils
Source: Toxics. 2022 Jan 3;10(1):14. doi: 10.3390/toxics10010014 (PMC8781153; doi:10.3390/toxics10010014)
Supplement: Supplementary file 1 [file toxics-10-00014-s001.zip]

Archive with 1 entries (1 files):
- toxics-1418345-supplementary.pdf
